# Supplementary material for: Variation in Complexity of Infection and Transmission Stability between Neighbouring Populations of Plasmodium vivax in Southern Ethiopia
Source: PLoS One. 2015 Oct 15;10(10):e0140780. doi: 10.1371/journal.pone.0140780 (PMC4607408; doi:10.1371/journal.pone.0140780)
Supplement: S4 Table — (XLSX) [file pone.0140780.s005.xlsx]

## Sheet: P. vivax_genotypes
Sample	District	Health Center	pv3.27	MS1	MS10	MS16	MS5	MS12	MS20	msp1f3	Multiplicity of Infection (MOI)
SIS-A001	Arbaminch	Arabminch Hospital	288	230	216	435	173	Fail	227	260	2
SIS-A002	Arbaminch	Arabminch Hospital	288	233	177	411	170	229	197	269	1
SIS-A003	Arbaminch	Arabminch Hospital	308	227	210	402	173	229	203	254	1
SIS-A004	Arbaminch	Arabminch Hospital	312	221	204	411	185	223	236	254	2
SIS-A005	Arbaminch	Arabminch Hospital	356	233	213	402	170	205	209	260	1
SIS-A006	Arbaminch	Arabminch Hospital	288	236	213	402	173	205	218	329	1
SIS-A007	Arbaminch	Arabminch Hospital	288	230	210	450	170	205	215	260	1
SIS-A008	Arbaminch	Arabminch Hospital	280	230	210	402	173	220	215	260	3
SIS-A009	Arbaminch	Arabminch Hospital	288	224	180	402	167	214	203	260	2
SIS-A011	Arbaminch	Arabminch Hospital	296	230	204	450	161	229	218	254	1
SIS-A012	Arbaminch	Arabminch Hospital	280	227	207	450	173	226	203	254	1
SIS-A013	Arbaminch	Arabminch Hospital	292	233	207	450	173	217	212	254	1
SIS-A014	Arbaminch	Arabminch Hospital	280	239	207	402	170	220	200	233	1
SIS-A015	Arbaminch	Arabminch Hospital	308	233	204	402	167	223	224	314	2
SIS-A035	Arbaminch	Arabminch Hospital	280	236	207	444	173	220	206	260	1
SIS-SH009	Arbaminch	Shele Health Center	304	236	213	474	167	229	236	260	1
SIS-SH019	Arbaminch	Shele Health Center	288	242	201	444	173	208	227	260	2
SIS-SH021	Arbaminch	Shele Health Center	308	230	213	465	167	229	221	254	2
SIS-SH022	Arbaminch	Shele Health Center	288	224	213	402	173	220	227	254	1
SIS-SH023	Arbaminch	Shele Health Center	296	233	213	468	179	235	194	260	2
SIS-SH024	Arbaminch	Shele Health Center	280	242	216	441	170	229	224	305	1
SIS-SH025	Arbaminch	Shele Health Center	316	230	204	450	182	229	200	254	2
SIS-SH026	Arbaminch	Shele Health Center	308	242	204	450	179	223	236	254	2
SIS-SH027	Arbaminch	Shele Health Center	300	239	204	402	173	220	224	260	2
SIS-SH028	Arbaminch	Shele Health Center	288	242	219	402	167	223	218	260	1
SIS-SH029	Arbaminch	Shele Health Center	308	224	198	462	170	229	209	260	4
SIS-SH030	Arbaminch	Shele Health Center	316	230	207	402	167	229	215	260	2
SIS-SH054	Arbaminch	Shele Health Center	296	233	198	438	170	223	236	305	2
SIS-SH078	Arbaminch	Shele Health Center	288	221	204	402	167	223	203	254	1
SIS-SH079	Arbaminch	Shele Health Center	316	230	204	402	167	223	230	254	1
SIS-SH080	Arbaminch	Shele Health Center	280	233	219	402	170	205	239	260	1
SIS-SH081	Arbaminch	Shele Health Center	316	233	201	402	173	223	209	254	1
SIS-SH082	Arbaminch	Shele Health Center	308	230	204	402	167	223	221	254	1
SIS-SH083	Arbaminch	Shele Health Center	304	236	180	444	173	217	233	254	1
SIS-SH084	Arbaminch	Shele Health Center	280	242	198	381	179	229	215	323	2
SIS-SH085	Arbaminch	Shele Health Center	300	239	204	450	173	220	224	260	2
SIS-G003	Halaba	Guba Health Center	288	Fail	180	438	170	235	230	323	1
SIS-G004	Halaba	Guba Health Center	308	236	213	450	173	220	200	254	1
SIS-G006	Halaba	Guba Health Center	288	221	180	438	170	235	230	323	1
SIS-G010	Halaba	Guba Health Center	372	236	204	402	176	229	227	254	1
SIS-G011	Halaba	Guba Health Center	284	233	216	402	167	208	218	254	2
SIS-G012	Halaba	Guba Health Center	308	233	213	402	167	226	209	305	1
SIS-G016	Halaba	Guba Health Center	308	221	213	462	167	223	230	269	1
SIS-G020	Halaba	Guba Health Center	288	233	204	402	167	208	221	254	1
SIS-G021	Halaba	Guba Health Center	280	224	204	450	173	208	218	260	1
SIS-G022	Halaba	Guba Health Center	308	236	210	372	173	226	236	227	1
SIS-G031	Halaba	Guba Health Center	288	233	204	402	164	223	218	260	1
SIS-G039	Halaba	Guba Health Center	324	230	180	435	167	223	212	254	1
SIS-G040	Halaba	Guba Health Center	340	221	210	450	173	214	203	254	1
SIS-G043	Halaba	Guba Health Center	304	233	204	402	170	220	230	305	1
SIS-G044	Halaba	Guba Health Center	308	236	213	450	173	220	Fail	254	1
SIS-G046	Halaba	Guba Health Center	280	239	219	402	173	223	203	260	1
SIS-G050	Halaba	Guba Health Center	372	230	180	402	167	223	203	305	1
SIS-G073	Halaba	Guba Health Center	280	221	210	402	173	223	233	260	2
SIS-G075	Halaba	Guba Health Center	288	233	213	402	176	229	218	305	2
SIS-G077	Halaba	Guba Health Center	288	233	204	447	170	226	206	254	1
SIS-G078	Halaba	Guba Health Center	288	236	204	402	167	223	206	254	1
SIS-G080	Halaba	Guba Health Center	316	233	207	468	167	208	197	254	1
SIS-G091	Halaba	Guba Health Center	312	239	210	381	167	220	203	260	1
SIS-G092	Halaba	Guba Health Center	308	230	210	438	179	223	224	254	1
SIS-G096	Halaba	Guba Health Center	304	239	204	474	167	214	230	254	1
SIS-G101	Halaba	Guba Health Center	280	233	213	402	170	220	215	254	1
SIS-G102	Halaba	Guba Health Center	304	221	180	417	167	226	206	260	1
SIS-G103	Halaba	Guba Health Center	308	236	213	450	173	220	200	254	2
SIS-G104	Halaba	Guba Health Center	280	224	219	405	173	226	212	260	1
SIS-G105	Halaba	Guba Health Center	280	230	204	402	170	226	221	260	1
SIS-G107	Halaba	Guba Health Center	280	221	213	444	170	223	206	314	1
SIS-G108	Halaba	Guba Health Center	324	Fail	180	420	170	220	221	260	1
SIS-G109	Halaba	Guba Health Center	308	233	216	402	173	208	209	305	1
SIS-G110	Halaba	Guba Health Center	288	239	204	450	167	229	212	233	2
SIS-G111	Halaba	Guba Health Center	344	221	180	450	173	208	218	260	2
SIS-G112	Halaba	Guba Health Center	324	236	213	408	176	208	230	260	1
SIS-G113	Halaba	Guba Health Center	288	239	210	474	167	223	218	233	1
SIS-G114	Halaba	Guba Health Center	328	230	201	450	170	208	221	260	2
SIS-G115	Halaba	Guba Health Center	308	233	204	462	170	223	203	254	1
SIS-G116	Halaba	Guba Health Center	288	221	204	402	170	220	224	254	1
SIS-G117	Halaba	Guba Health Center	296	236	180	450	173	208	215	305	2
SIS-G118	Halaba	Guba Health Center	280	224	180	450	176	229	215	305	2
SIS-G330	Halaba	Guba Health Center	312	242	213	450	170	208	221	260	1
SIS-G348	Halaba	Guba Health Center	308	221	180	402	170	220	224	260	2
SIS-G360	Halaba	Guba Health Center	308	230	213	423	167	220	212	323	1
SIS-G540	Halaba	Guba Health Center	304	236	204	450	173	208	215	260	1
SIS-G720	Halaba	Guba Health Center	280	230	219	414	170	220	218	254	1
SIS-S001	Badowacho	Shone Health Center	288	236	204	417	170	223	227	260	1
SIS-S003	Badowacho	Shone Health Center	316	236	180	402	170	208	Fail	260	1
SIS-S005	Badowacho	Shone Health Center	288	230	201	417	167	220	206	260	1
SIS-S007	Badowacho	Shone Health Center	304	221	204	438	173	217	203	269	1
SIS-S009	Badowacho	Shone Health Center	312	239	207	441	170	226	224	254	1
SIS-S010	Badowacho	Shone Health Center	304	230	201	396	167	229	218	233	2
SIS-S011	Badowacho	Shone Health Center	304	230	201	396	167	229	218	233	2
SIS-S012	Badowacho	Shone Health Center	304	230	201	396	167	223	218	233	2
SIS-S015	Badowacho	Shone Health Center	280	242	180	402	167	208	224	254	1
SIS-S016	Badowacho	Shone Health Center	304	224	180	417	173	220	221	227	1
SIS-S017	Badowacho	Shone Health Center	280	224	180	417	173	220	221	227	1
SIS-S018	Badowacho	Shone Health Center	304	242	210	450	170	220	215	254	1
SIS-S020	Badowacho	Shone Health Center	372	236	207	510	167	223	218	260	1
SIS-S021	Badowacho	Shone Health Center	312	221	204	474	161	208	215	260	1
SIS-S022	Badowacho	Shone Health Center	312	221	204	474	167	208	215	260	1
SIS-S023	Badowacho	Shone Health Center	312	221	204	474	167	208	215	260	1
SIS-S024	Badowacho	Shone Health Center	312	221	204	474	167	208	215	260	1
SIS-S025	Badowacho	Shone Health Center	312	221	204	474	167	208	215	260	1
SIS-S027	Badowacho	Shone Health Center	308	233	180	450	167	223	221	260	1
SIS-S030	Badowacho	Shone Health Center	372	236	207	510	167	223	218	260	1
SIS-S031	Badowacho	Shone Health Center	372	236	207	510	167	223	218	260	1
SIS-S032	Badowacho	Shone Health Center	376	239	186	402	170	208	212	260	1
SIS-S033	Badowacho	Shone Health Center	376	239	186	402	170	208	212	260	1
SIS-S034	Badowacho	Shone Health Center	288	236	216	474	167	223	224	254	1
SIS-S037	Badowacho	Shone Health Center	288	242	204	405	173	223	203	254	1
SIS-S043	Badowacho	Shone Health Center	308	221	180	474	176	220	212	260	1
SIS-S048-1	Badowacho	Shone Health Center	288	242	204	405	173	223	203	254	1
SIS-S051-1	Badowacho	Shone Health Center	308	236	210	Fail	173	229	218	260	1
SIS-S054	Badowacho	Shone Health Center	304	236	210	450	167	208	221	254	1
SIS-S055	Badowacho	Shone Health Center	288	236	210	450	167	208	221	254	1
SIS-S056	Badowacho	Shone Health Center	304	236	210	450	167	208	221	254	1
SIS-S057	Badowacho	Shone Health Center	304	236	210	450	167	208	221	254	1
SIS-S058	Badowacho	Shone Health Center	304	236	210	450	167	208	221	254	1
SIS-S059	Badowacho	Shone Health Center	312	236	210	450	167	208	221	254	1
SIS-S060	Badowacho	Shone Health Center	304	236	210	450	167	208	221	254	1
SIS-S062	Badowacho	Shone Health Center	304	236	210	450	167	208	221	254	1
SIS-S063	Badowacho	Shone Health Center	304	236	210	450	167	208	221	254	1
SIS-S064	Badowacho	Shone Health Center	304	236	210	450	167	208	221	254	1
SIS-S065	Badowacho	Shone Health Center	304	236	210	450	167	208	221	254	1
SIS-S066	Badowacho	Shone Health Center	304	236	210	450	167	208	221	254	1
SIS-S067	Badowacho	Shone Health Center	304	236	210	450	167	208	221	254	1
SIS-S068	Badowacho	Shone Health Center	304	236	210	450	167	208	221	254	2
SIS-S069	Badowacho	Shone Health Center	304	236	210	450	167	208	221	254	1
SIS-S070	Badowacho	Shone Health Center	304	236	210	450	167	208	221	254	1
SIS-S071	Badowacho	Shone Health Center	304	236	210	450	167	208	221	254	1
SIS-S072	Badowacho	Shone Health Center	304	236	210	450	167	208	221	254	1
SIS-S073	Badowacho	Shone Health Center	304	236	210	450	167	208	221	254	1
SIS-S074	Badowacho	Shone Health Center	304	236	210	402	173	229	218	260	2
SIS-S076	Badowacho	Shone Health Center	316	236	180	450	173	226	200	254	1
SIS-S077	Badowacho	Shone Health Center	316	236	180	450	173	226	200	254	1
SIS-S078	Badowacho	Shone Health Center	316	236	180	450	173	226	200	254	1
SIS-S079	Badowacho	Shone Health Center	280	233	213	450	173	208	215	227	1
SIS-S080	Badowacho	Shone Health Center	280	233	213	450	173	208	215	227	1
SIS-S081	Badowacho	Shone Health Center	280	233	213	450	173	208	215	227	1
SIS-S082	Badowacho	Shone Health Center	280	233	213	450	173	208	215	227	1
SIS-S083	Badowacho	Shone Health Center	280	233	213	450	173	208	215	227	1
SIS-S085	Badowacho	Shone Health Center	280	233	213	450	173	208	215	260	1
SIS-S086	Badowacho	Shone Health Center	344	236	210	402	170	205	Fail	254	1
SIS-S087	Badowacho	Shone Health Center	280	233	213	450	173	208	215	260	1
SIS-H001	Hawassa	Millenium Health Center	280	236	204	435	170	223	209	233	2
SIS-H002	Hawassa	Millenium Health Center	316	221	207	444	173	208	209	260	2
SIS-H003	Hawassa	Millenium Health Center	372	242	210	411	167	220	209	260	1
SIS-H004	Hawassa	Millenium Health Center	280	236	204	438	179	223	218	305	2
SIS-H006	Hawassa	Millenium Health Center	372	233	180	423	164	208	Fail	260	1
SIS-H007	Hawassa	Millenium Health Center	312	239	213	402	170	220	212	254	2
SIS-H008	Hawassa	Millenium Health Center	280	242	216	381	167	220	212	254	3
SIS-H009	Hawassa	Millenium Health Center	312	233	204	450	173	223	203	254	2
SIS-H010	Hawassa	Millenium Health Center	280	236	204	438	179	223	218	305	2
SIS-H014	Hawassa	Millenium Health Center	280	221	204	444	170	208	Fail	Fail	2
SIS-H015	Hawassa	Millenium Health Center	312	233	201	438	167	229	206	260	1
SIS-H016	Hawassa	Millenium Health Center	316	236	204	402	173	205	209	260	1
SIS-H017	Hawassa	Millenium Health Center	296	242	204	450	167	220	233	260	2
SIS-H020	Hawassa	Millenium Health Center	340	221	219	435	173	229	221	254	2
SIS-H021	Hawassa	Millenium Health Center	288	233	204	363	170	229	212	260	1
SIS-H022	Hawassa	Millenium Health Center	308	230	180	417	173	208	209	323	2
SIS-H023	Hawassa	Millenium Health Center	280	233	213	450	167	217	212	254	2
SIS-H024	Hawassa	Millenium Health Center	340	242	216	438	167	223	Fail	Fail	1
SIS-H025	Hawassa	Millenium Health Center	332	239	219	402	170	208	239	227	1
SIS-H026	Hawassa	Millenium Health Center	316	239	204	438	173	229	209	254	3
SIS-H028	Hawassa	Millenium Health Center	280	230	216	402	176	229	230	260	3
SIS-H030	Hawassa	Millenium Health Center	324	221	216	423	170	208	203	260	2
SIS-H031	Hawassa	Millenium Health Center	288	233	213	402	173	235	206	254	1
SIS-H034	Hawassa	Millenium Health Center	316	230	219	408	173	223	221	305	1
SIS-H035	Hawassa	Millenium Health Center	280	236	210	402	Fail	229	212	254	2
SIS-H036	Hawassa	Millenium Health Center	280	242	216	450	161	223	212	260	2
SIS-H037	Hawassa	Millenium Health Center	340	242	216	450	167	223	212	260	2
SIS-H039	Hawassa	Millenium Health Center	288	221	207	Fail	170	223	218	227	2
SIS-H043	Hawassa	Millenium Health Center	280	233	204	462	176	208	209	254	3
SIS-H044	Hawassa	Millenium Health Center	280	239	213	444	167	214	221	260	1
SIS-H046	Hawassa	Millenium Health Center	280	233	204	402	167	208	209	305	2
SIS-H050	Hawassa	Millenium Health Center	308	233	213	438	173	217	206	260	1
SIS-H051	Hawassa	Millenium Health Center	276	230	204	450	179	220	221	260	3
SIS-H052	Hawassa	Millenium Health Center	356	230	201	402	170	220	Fail	254	3
SIS-H055	Hawassa	Millenium Health Center	340	236	204	402	170	220	209	254	2
SIS-H056	Hawassa	Millenium Health Center	340	233	204	450	173	223	218	248	2
SIS-H060	Hawassa	Millenium Health Center	320	230	180	417	173	220	209	248	2
SIS-H062	Hawassa	Millenium Health Center	320	233	213	402	173	229	209	254	2
SIS-H065	Hawassa	Millenium Health Center	304	242	204	450	170	226	212	260	1
SIS-H066	Hawassa	Millenium Health Center	304	236	204	438	167	208	215	260	1
SIS-H067	Hawassa	Millenium Health Center	304	239	234	450	173	226	206	260	2
SIS-H069	Hawassa	Millenium Health Center	304	242	210	414	173	220	221	260	1
SIS-H071	Hawassa	Millenium Health Center	304	230	219	408	173	223	200	260	1
SIS-H079	Hawassa	Millenium Health Center	288	236	213	411	173	217	221	260	1
SIS-H084	Hawassa	Adare Hospital	304	233	246	402	167	223	Fail	260	2
SIS-H091	Hawassa	Adare Hospital	316	230	210	480	167	208	Fail	260	2
SIS-H094	Hawassa	Adare Hospital	340	236	189	417	170	217	227	254	1
SIS-H098-1	Hawassa	Adare Hospital	316	239	210	Fail	161	Fail	Fail	260	2
SIS-H100	Hawassa	Adare Hospital	316	230	180	402	173	226	224	260	1
SIS-H102	Hawassa	Millenium Health Center	316	230	213	417	179	220	206	260	2
SIS-H104	Hawassa	Millenium Health Center	284	242	180	402	167	220	215	254	2
SIS-H106	Hawassa	Millenium Health Center	284	242	219	450	173	208	221	254	3
SIS-H107	Hawassa	Millenium Health Center	284	236	204	501	182	211	212	254	2
SIS-H109	Hawassa	Millenium Health Center	284	233	189	402	167	223	212	254	2
SIS-H110	Hawassa	Millenium Health Center	284	236	213	402	170	226	200	254	2
